# Supplementary material for: Robust Polyurethane with Ordered Hard Segments and Pendant Fluorinated Chains for Improved Hemocompatibility
Source: Molecules. 2026 Jun 2;31(11):1913. doi: 10.3390/molecules31111913 (PMC13258626; doi:10.3390/molecules31111913)
Supplement: Supplementary file 1 [file molecules-31-01913-s001.zip]

Archive with 1 entries (1 files):
- molecules-4295337-supplementary.pdf
